# Supplementary material for: Machine-Learning-Derived, Mechanistically Informed Transcriptomic Signature to Diagnose Active Tuberculosis and Guide Host-Directed Therapy
Source: Diagnostics (Basel). 2026 Feb 26;16(5):693. doi: 10.3390/diagnostics16050693 (PMC12985208; doi:10.3390/diagnostics16050693)
Supplement: Supplementary file 1 [file diagnostics-16-00693-s001.zip]

Archive with 1 entries (1 files):
- diagnostics-4110860-supplementary.pdf
